# Supplementary material for: Is a single dose of commonly used antibiotics effective in preventing maternal infection after cesarean section? A network meta-analysis
Source: PLoS One. 2022 Apr 6;17(4):e0264438. doi: 10.1371/journal.pone.0264438 (PMC8985944; doi:10.1371/journal.pone.0264438)
Supplement: S1 Table — Class A, Penicillins; Class B, Cephalosporins; Class C, Fluoroquinolones; Class D, Macrolides; Class E, Other beta-lactams (carbapenems); Class F, Combination therapies. (XLSX) [file pone.0264438.s005.xlsx]

## Sheet: Sheet1
Name	Direct Effect	Indirect Effect	Overall	P-Value
Class B vs. Class B (multiple doses)	0.52 (-0.59, 1.61)	-0.30 (-1.47, 0.92)	0.36 (-0.47, 1.11)	0.29
Class B vs. Class F	0.04 (-0.51, 0.59)	0.97 (-0.08, 2.24)	0.21 (-0.30, 0.77)	0.16
Class B vs. Class A	0.16 (-0.37, 0.88)	-0.26 (-1.57, 0.93)	0.06 (-0.43, 0.68)	0.53
Class B (multiple doses) vs. Class A (multiple doses)	-0.23 (-1.38, 0.84)	-0.40 (-2.71, 1.68)	-0.26 (-1.21, 0.67)	0.89
Class B (multiple doses) vs. Class F	0.50 (-1.01, 2.20)	-0.33 (-1.21, 0.59)	-0.15 (-0.93, 0.75)	0.27
Class B (multiple doses) vs. Class A	-0.64 (-1.51, 0.43)	-0.05 (-0.96, 0.96)	-0.29 (-1.01, 0.61)	0.29
Class B (multiple doses) vs. Placebo	1.37 (-0.30, 3.15)	1.76 (0.39, 3.35)	1.63 (0.44, 2.96)	0.68
Class B (multiple doses) vs. Class F	0.92 (-0.80, 2.87)	-0.10 (-1.14, 1.08)	0.11 (-0.96, 1.28)	0.33
Class A (multiple doses) vs. Class A	-0.06 (-1.72, 1.43)	0.01 (-1.16, 1.30)	-0.02 (-1.04, 1.12)	0.96
Placebo vs. Class F	-1.29 (-2.30, -0.33)	-2.04 (-3.54, -0.69)	-1.51 (-2.44, -0.62)	0.33
Placebo vs. Class A	-2.11 (-3.63, -0.83)	-1.31 (-2.54, -0.10)	-1.66 (-2.62, -0.69)	0.33
Class F vs. Class A	-0.25 (-1.38, 0.77)	-0.06 (-0.86, 0.82)	-0.14 (-0.77, 0.53)	0.79
