# Supplementary material for: Is a single dose of commonly used antibiotics effective in preventing maternal infection after cesarean section? A network meta-analysis
Source: PLoS One. 2022 Apr 6;17(4):e0264438. doi: 10.1371/journal.pone.0264438 (PMC8985944; doi:10.1371/journal.pone.0264438)
Supplement: S2 Table — Class A, Penicillins; Class B, Cephalosporins; Class C, Fluoroquinolones; Class D, Macrolides; Class E, Other beta-lactams (carbapenems); Class F, Combination therapies. (XLSX) [file pone.0264438.s006.xlsx]

## Sheet: Sheet1
Name	Direct Effect	Indirect Effect	Overall	P-Value
Class B vs. Class F	0.27 (-0.51, 1.14)	1.29 (-0.56, 3.26)	0.41 (-0.33, 1.22)	0.3
Class B vs. Class A	0.38 (-0.61, 1.49)	-0.64 (-2.54, 1.22)	0.16 (-0.77, 1.09)	0.32
Class B (multiple doses) vs. Class A (multiple doses)	-0.08 (-1.15, 0.97)	-0.35 (-2.80, 2.11)	-0.11 (-1.09, 0.78)	0.82
Class B (multiple doses) vs. Class F	-0.11 (-2.10, 1.75)	0.61 (-1.16, 2.44)	0.23 (-1.03, 1.51)	0.54
Class B (multiple doses) vs. Class A	0.21 (-2.24, 2.55)	-0.20 (-1.97, 1.41)	-0.01 (-1.39, 1.31)	0.77
Class B (multiple doses) vs. Placebo	1.67 (-0.26, 3.70)	0.32 (-1.89, 2.60)	1.19 (-0.33, 2.81)	0.3
Class B (multiple doses) vs. Class F	0.71 (-1.44, 2.94)	0.27 (-1.18, 1.84)	0.34 (-0.89, 1.66)	0.7
Class A (multiple doses) vs. Class A	-0.20 (-1.81, 1.54)	0.68 (-1.23, 2.58)	0.09 (-1.24, 1.46)	0.44
Placebo vs. Class A	-2.39 (-4.98, -0.33)	-0.56 (-2.16, 1.06)	-1.10 (-2.62, 0.32)	0.14
Class F vs. Class A	-1.53 (-4.04, 0.57)	0.09 (-1.02, 1.22)	-0.26 (-1.36, 0.77)	0.16
