# Supplementary material for: Is a single dose of commonly used antibiotics effective in preventing maternal infection after cesarean section? A network meta-analysis
Source: PLoS One. 2022 Apr 6;17(4):e0264438. doi: 10.1371/journal.pone.0264438 (PMC8985944; doi:10.1371/journal.pone.0264438)
Supplement: S3 Table — Class A, Penicillins; Class B, Cephalosporins; Class C, Fluoroquinolones; Class D, Macrolides; Class E, Other beta-lactams (carbapenems); Class F, Combination therapies. (XLSX) [file pone.0264438.s007.xlsx]

## Sheet: Sheet1
Name	Direct Effect	Indirect Effect	Overall	P-Value
Class B vs. Class A (multiple doses)	1.13 (-0.36, 2.68)	0.59 (-0.71, 1.84)	0.73 (-0.14, 1.67)	0.56
Class B vs. Class F	0.43 (-0.15, 0.93)	0.59 (-0.66, 2.03)	0.41 (-0.07, 0.92)	0.8
Class B vs. Class A	-0.43 (-1.32, 0.76)	-0.17 (-1.50, 0.90)	-0.32 (-1.13, 0.44)	0.86
Class B (multiple doses) vs. Class A (multiple doses)	0.65 (-0.33, 1.97)	0.50 (-1.12, 2.18)	0.69 (-0.39, 1.82)	0.83
Class B (multiple doses) vs. Placebo	1.94 (0.69, 3.41)	1.34 (-0.04, 2.73)	1.61 (0.55, 2.83)	0.45
Class B (multiple doses) vs. Class A	-2.17 (-5.12, 0.22)	0.54 (-1.03, 2.25)	-0.37 (-1.62, 0.94)	0.07
Class A (multiple doses) vs. Placebo	1.03 (0.15, 2.08)	0.34 (-1.02, 1.75)	0.93 (0.10, 1.80)	0.31
Class A (multiple doses) vs. Class F	0.22 (-1.61, 1.69)	-0.51 (-1.50, 0.49)	-0.32 (-1.23, 0.55)	0.45
Class A (multiple doses) vs. Class A	-1.48 (-4.57, 0.52)	-1.12 (-2.18, 0.03)	-1.06 (-2.13, -0.00)	0.78
Placebo vs. Class F	-0.93 (-1.71, -0.28)	-2.16 (-3.72, -1.01)	-1.25 (-2.01, -0.57)	0.06
Placebo vs. Class A	-2.32 (-5.64, -0.55)	-1.95 (-3.24, -0.90)	-1.98 (-3.03, -1.00)	0.84
Class F vs. Class A	-0.02 (-1.51, 1.16)	-1.12 (-2.12, -0.16)	-0.74 (-1.58, 0.08)	0.21
